# Supplementary material for: De novo Sequencing of Novel Mycoviruses From Fusarium sambucinum: An Attempt on Direct RNA Sequencing of Viral dsRNAs
Source: Front Microbiol. 2021 Apr 13;12:641484. doi: 10.3389/fmicb.2021.641484 (PMC8076516; doi:10.3389/fmicb.2021.641484)
Supplement: Supplementary file 1 [file Table_1.xlsx]

## Sheet: TableS1
Supplementary Table S1. BLASTP search using putative protein encoded by ORF-like region (start codon: GTG)
Description	Max score	Total score	Query cover	E-value	Identity	Accession
hypothetical protein FgHV1gp1 [Fusarium graminearum hypovirus 1]	103	103	0.91	4e-24	0.3194	YP_009011064.1
polyprotein [Cryphonectria hypovirus 4]	84.7	84.7	0.92	4e-15	0.2746	YP_138519.1
unnamed protein product [Valsa ceratosperma hypovirus 1]	80.9	80.9	0.94	9e-14	0.2864	YP_005476604.1

## Sheet: TableS2
Supplementary Table S2. List of accession used for alignment and phylogenetic analysis.
Family	Genus	Species	Abbreviation	Accession no.
				RdRp	CP
Hypoviridae	Alphahypovirus	Alternaria alternata hypovirus 1	AaHV1	QFR36339	-
		Cryphonectria hypovirus 1	CHV1	AAA67458	-
		Cryphonectria hypovirus 2	CHV2	AAA20137	-
		Fusarium graminearum hypovirus 1	FgHV1	AGC75065	-
		Macrophomina phaseolina hypovirus 1	MpHV1	ALD89099	-
		Wuhan insect virus 14	WIV14	APG76086	-
	Betahypovirus	Cryphonectria hypovirus 3	CHV3	AAF13604	-
		Cryphonectria hypovirus 4	CHV4	AAQ76546	-
		Phomopsis longicolla hypovirus 1	PlHV1	AIG94930	-
		Sclerotinia sclerotiorum hypovirus 1	SsHV1	AEL99352	-
		Valsa ceratosperma hypovirus 1	VcHV1	BAM08994	-
	Gammahypovirus	Sclerotium rolfsii hypovirus 1	SrHV1	AZA15168	-
		Sclerotinia sclerotiorum hypovirus 2	SsHV2	AHA56680	-
	New group?	Agaricus bisporus virus 2	AbV2	AQM49946	-
		Beihai hypo-like virus 1	BHLV1	APG76085	-
		Beihai sipunculid worm virus 6	BswV6	APG76084	-
		Fusarium graminearum hypovirus 2	FgHV2	AKB94065	-
		Fusarium langsethiae hypovirus 1	FlHV1	APL96674	-
		Fusarium poae hypovirus 1	FpHV1	BAV56305	-
		Rosellinia necatrix hypovirus 1	RnHV1	BBC21049	-
		Rosellinia necatrix hypovirus 2	RnHV2	BBB86794	-
		Sclerotium rolfsii hypovirus 3	SrHV3	AZF86108	-
		Sclerotium rolfsii hypovirus 4	SrHV4	AZF86109	-
		Sclerotium rolfsii hypovirus 5	SrHV5	AZF86110	-
		Sclerotium rolfsii hypovirus 7	SrHV7	AZF86112	-
		Sclerotium rolfsii hypovirus 8	SrHV8	AZF86113	-
Fusariviridae	Fusarivirus	Alternaria brassicicola fusarivirus 1	AbFV1	ALW95411	-
		Fusarium graminearum dsRNA mycovirus-1	FgV-DK21	AAT07067	-
		Macrophomina phaseolina single-stranded RNA virus 1	MpSRV1	ALD89094	-
		Penicillium aurantiogriseum fusarivirus 1	PaFV1	ALO50125	-
		Penicillium roqueforti ssRNA mycovirus 1	PrRV1	AII99895	-
		Pleospora typhicola fusarivirus 1	PtFV1	ALO50136	-
		Rosellinia necatrix fusarivirus 1	RnFV1	BAP16392	-
		Sclerotinia sclerotiorum fusarivirus 1	SsFV1	AKJ26309	-
Narnaviridae	Narnavirus	Saccharomyces 20S RNA narnavirus	ScNV-20S	AAC98925	-
		Saccharomyces 23S RNA narnavirus	ScNV-23S	AAC98708	-
	Mitovirus	Botrytis cinerea mitovirus 1	BcMV1	ABQ65153	-
		Cryphonectria parasitica mitovirus 1-NB631	CpMV1-NB631	AAA61703	-
		Fusarium boothii mitovirus 1/Ep-BL13	FbMV1/Ep-BL13	BBG56022	-
		Fusarium circinatum mitovirus 1	FcMV1	AHI43533	-
		Fusarium circinatum mitovirus 2-1	FcMV2-1	AHI43534	-
		Fusarium coeruleum mitovirus 1	FcoMV1	BAQ36630	-
		Fusarium globosum mitovirus 1	FgMV1	BAQ36629	-
		Fusarium poae mitovirus 1	FpMV1	BAV56289	-
		Fusarium poae mitovirus 2	FpMV2	BAV56290	-
		Fusarium poae mitovirus 3	FpMV3	BAV56291	-
		Fusarium poae mitovirus 4	FpMV4	BAV56292	-
		Gremmeniella abietina mitochondrial RNA virus S1	GaMRV-S1	AAN05635	-
		Helicobasidium mompa mitovirus 1-18	HmMV1-18	BAD72871	-
		ophiostoma novo ulmi mitovirus 7	OnuMV7	AGT55877	-
		Ophiostoma novo-ulmi mitovirus 1a	OnuMV1a	CAJ32466	-
		Ophiostoma novo-ulmi mitovirus 1b	OnuMV1b	CAJ32467	-
		Ophiostoma novo-ulmi mitovirus 3a	OnuMV3a	CAA06228	-
		Ophiostoma novo-ulmi mitovirus 3b	OnuMV3b	CAJ32468	-
		Ophiostoma novo-ulmi mitovirus 4	OnuMV4	CAB42652	-
		Ophiostoma novo-ulmi mitovirus 5	OnuMV5	CAB42653	-
		Ophiostoma novo-ulmi mitovirus 6	OnuMV6	CAB42654	-
		Rhizoctonia mitovirus 1	RsMV1	AHL25281	-
		Rhizoctonia solani mitovirus 2	RsMV2	ALD89121	-
		Sclerotinia sclerotiorum mitovirus 1/KL-1	SsMV1/KL-1	AEX91878	-
		Sclerotinia sclerotiorum mitovirus 2/KL-1	SsMV2/KL-1	AEX91879	-
		Sclerotinia sclerotiorum mitovirus 3/NZ1	SsMV3/NZ1	AGC24232	-
		Sclerotinia sclerotiorum mitovirus 4/NZ1	SsMV4/NZ1	AGC24233	-
		Sclerotinia sclerotiorum mitovirus 5/11691	SsMV5/11691	AHX84130	-
		Sclerotinia sclerotiorum mitovirus 6/14563	SsMV6/14563	AHX84133	-
		Sclerotinia sclerotiorum mitovirus 7/Lu471	SsMV7/Lu471	AHX84135	-
		Thanatephorus cucumeris mitovirus	TcMV	AAD17381	-
		Thielaviopsis basicola mitovirus	TbMV	AAZ99833	-
		Tuber aestivum mitovirus	TaMV	AEG79311	-
		Tuber excavatum mitovirus	TeMV	AEP83726	-
Totiviridae	Giardiavirus	Giardia lamblia virus	GLV	AAB01579	AAB01578
	Leishmaniavirus	Leishmania RNA virus 1 - 1	LRV-1-1	AAB50024	AAB50023
		Leishmania RNA virus 1 - 4	LRV-1-4	AAB50028	AAB50027
		Leishmania RNA virus 2 - 1	LRV-2-1	AAB50031	AAB50030
	Totivirus	Saccharomyces cerevisiae virus L-A	ScV-L-A	AAA50508	AAA50506
		Saccharomyces cerevisiae virus L-BC	ScV-L-BC	AAB02146	AAB02145
		Ustilago maydis virus H1	UmV-H1	AAA81884	-
	Trichomonasvirus	Trichomonas vaginalis virus 1	TVV1	AAA62868	AAA62867
		Trichomonas vaginalis virus 2	TVV2	AAF29445	AAF29444
		Trichomonas vaginalis virus 3	TVV3	AAL37370	AAL37369
	Victorivirus	Botryotinia fuckeliana totivirus 1	BfTV1	CAM33265	CAM33264
		Coniothyrium minitans RNA virus	CmRV	AAO14999	AAO14998
		Epichloe festucae virus	EfV 1	CAK02788	CAK02787
		Fusarium asiaticum victorivirus 1	FaVV1	AYD49682	AYD49681
		Fusarium poae victorivirus 1	FpVV1	BAV56302	BAV56301
		Gremmeniella abietina RNA virus L1	GaRV-L1	AAK11656	AAK11655
		Helicobasidium mompa totivirus 1-17	HmTV1-17	BAC81754	BAC81753
		Helminthosporium victoriae virus 190S	HvV190S	AAB94791.2	AAB94790.2
		Magnaporthe oryzae virus 1	MoV1	BAD60833	BAD60832
		Magnaporthe oryzae virus 2	MoV2	BAF98178	BAF98177
		Sphaeropsis sapinea RNA virus 1	SsRV1	AAD11601	AAD11600
		Sphaeropsis sapinea RNA virus 2	SsRV2	AAD11603	AAD11602
Totiviridae suspected	New group?	Eimeria brunetti RNA virus 1	EbRV1	AAK26438	AAK26437
		Infectious myonecrosis virus	IMNV	AAT67231.2	AAT67230

## Sheet: TableS3
Supplementary Table S3. Sequence identities between DRS contigs and complete genomes (FsamHV1 and FsamVV1) or illumina contigs (FsamMVs).
Sample	Name	Identities (%)	Gaps
FA1837	FsamHV1	0.9674	366/13016 (3%)
	FsamHV2	-	-
FA2242	FsamVV1	0.9345	262/5096 (5%)
	FsamMV1	0.9356	137/2531 (5%)
	FsamMV2	-	-
	FsamMV3	0.9498	79/1793 (4%)
	FsamMV4	0.944	116/2466 (5%)
	FsamMV5	0.951	104/2387 (4%)

## Sheet: TableS4
Supplementary Table S4. Result of the sequencing from DRS with different library preparation procedure.
1st run		Raw reads	Trimmed reads	Mapped reads	FbLFV1	FbLFV1_D-RNA	FbMV1
-RT, -Gel purification	num reads	113403	42258	37314	10227	5533	21554
Input RNA: 1 μg	sum len	37953361	25832185	21226716	4482115	2533647	14210954
Run time: 18 h	max len	4880	4880	4880	4880	3407	3641
	min len	19	300	300	300	300	300
	avg len	334.7	611.3	657.8	630	688.9	661.5
2nd run
+RT, -Gel purification	num reads	136580	49362	40675	7642	5494	27539
Input RNA: 1 μg	sum len	42322796	26333344	22580932	4497187	3738895	14344850
Run time: 18 h	max len	10712	10712	10712	10712	2424	2785
	min len	1	300	300	300	300	300
	avg len	309.9	533.5	555.2	588.5	680.5	520.9
3rd run
+RT, +Gel purification	num reads	51650	45695	42778	2152	1655	38981
Input RNA: 400 ng	sum len	48716115	47356462	45219246	1226404	1156927	42835915
Run time: 1.5 h	max len	4386	4386	4386	4386	2404	3013
	min len	4	300	300	300	300	300
	avg len	943.2	1036.4	1056.8	569.9	699	1099

## Sheet: TableS5
Supplementary Table S5. Nucleotide sequence identities between five FsamMVs.
	FsamMV1	FsamMV2	FsamMV3	FsamMV4	FsamMV5
FsamMV1	-	1230/2604 (47%)	1174/2528 (46%)	1139/2449 (46%)	1167/2475 (47%)
FsamMV2	-	-	1233/2481 (49%)	1221/2447 (49%)	1216/2431 (50%)
FsamMV3	-	-	-	1024/2161 (47%)	1098/2283 (48%)
FsamMV4	-	-	-	-	1182/2402 (49%)
FsamMV5	-	-	-	-	-
